# Supplementary material for: Fluorine-Free Hydrophobic Modification and Waterproof Breathable Properties of Electrospun Polyacrylonitrile Nanofibrous Membranes
Source: Polymers (Basel). 2022 Dec 3;14(23):5295. doi: 10.3390/polym14235295 (PMC9735966; doi:10.3390/polym14235295)
Supplement: Supplementary file 1 [file polymers-14-05295-s001.zip]

Archive with 1 entries (1 files):
- polymers-1973513-supplementary.pdf
